# Supplementary material for: Confining Fluorescent Probes in Nanochannels to Construct Reusable Nanosensors for Ion Current and Fluorescence Dual Gating
Source: Nanomaterials (Basel). 2022 Apr 26;12(9):1468. doi: 10.3390/nano12091468 (PMC9101493; doi:10.3390/nano12091468)
Supplement: Supplementary file 1 [file nanomaterials-12-01468-s001.zip]

Archive with 1 entries (1 files):
- nanomaterials-1642427-Supplementary.pdf
